# Supplementary material for: Mechanistic Insights into the Hot-Spot Formation and Pyrolysis of LLM-105 with Different Void Defects: A ReaxFF Molecular Dynamics Study
Source: Molecules. 2025 Jul 18;30(14):3016. doi: 10.3390/molecules30143016 (PMC12299919; doi:10.3390/molecules30143016)
Supplement: Supplementary file 1 [file molecules-30-03016-s001.zip]

Archive with 1 entries (1 files):
- molecules-3731716-supplementary.pdf
